# Supplementary material for: Mobile Applications in Mood Disorders and Mental Health: Systematic Search in Apple App Store and Google Play Store and Review of the Literature
Source: Int J Environ Res Public Health. 2022 Feb 15;19(4):2186. doi: 10.3390/ijerph19042186 (PMC8871536; doi:10.3390/ijerph19042186)
Supplement: Supplementary file 1 [file ijerph-19-02186-s001.zip]

Archive with 1 entries (1 files):
- ijerph-1564991-supplementary.pdf
